# Supplementary material for: TP53 Abnormalities Are Underlying the Poor Outcome Associated with Chromothripsis in Chronic Lymphocytic Leukemia Patients with Complex Karyotype
Source: Cancers (Basel). 2022 Jul 29;14(15):3715. doi: 10.3390/cancers14153715 (PMC9367500; doi:10.3390/cancers14153715)
Supplement: Supplementary file 1 [file cancers-14-03715-s001.zip]

Archive with 3 entries (3 files):
- Supplementary Figures S1-S3.pdf
- Supplementary Tables S1-S2.pdf
- Supplementary Tables S3-S6.xlsx
